# Supplementary material for: The Difference a Year Can Make: How Antibiotic Resistance Mechanisms in Pseudomonas aeruginosa Have Changed in Northwestern Transylvania
Source: Biomolecules. 2024 Dec 24;15(1):1. doi: 10.3390/biom15010001 (PMC11762482; doi:10.3390/biom15010001)
Supplement: Supplementary file 1 [file biomolecules-15-00001-s001.zip]

Archive with 1 entries (1 files):
- biomolecules-3326846-supplementary.pdf
